# Supplementary material for: MYC competes with MiT/TFE in regulating lysosomal biogenesis and autophagy through an epigenetic rheostat
Source: Nat Commun. 2019 Aug 9;10:3623. doi: 10.1038/s41467-019-11568-0 (PMC6689058; doi:10.1038/s41467-019-11568-0)
Supplement: Supplementary file 4 — Supplementary Data 1 [file 41467_2019_11568_MOESM4_ESM.xlsx]

## Sheet: Sheet1
Name	Size	ES	NES	NOM p-val	FDR q-val
KEGG_ASTHMA	28	0.721447	2.07967	0	0.003156
KEGG_CELL_ADHESION_MOLECULES_CAMS	130	0.517739	1.95643	0	0.009211
KEGG_ALLOGRAFT_REJECTION	35	0.61707	1.90436	0	0.012057
KEGG_SNARE_INTERACTIONS_IN_VESICULAR_TRANSPORT	37	0.575243	1.75531	0.005515	0.052558
KEGG_SYSTEMIC_LUPUS_ERYTHEMATOSUS	115	0.472461	1.74796	0.001754	0.046301
KEGG_PROXIMAL_TUBULE_BICARBONATE_RECLAMATION	22	0.597756	1.66175	0.009634	0.093229
KEGG_TYPE_I_DIABETES_MELLITUS	40	0.538955	1.65384	0.007477	0.087094
KEGG_ARACHIDONIC_ACID_METABOLISM	57	0.489895	1.63705	0.005535	0.09133
KEGG_OTHER_GLYCAN_DEGRADATION	15	0.652736	1.62339	0.022222	0.092604
KEGG_GRAFT_VERSUS_HOST_DISEASE	37	0.526236	1.60526	0.009158	0.097074
KEGG_ENDOCYTOSIS	178	0.401883	1.59528	0	0.096082
KEGG_LYSOSOME	118	0.425947	1.5679	0.001795	0.110929
KEGG_INTESTINAL_IMMUNE_NETWORK_	45	0.489453	1.55665	0.01341	0.112505
FOR_IGA_PRODUCTION
KEGG_PPAR_SIGNALING_PATHWAY	68	0.453148	1.53658	0.013035	0.123358
KEGG_AUTOIMMUNE_THYROID_DISEASE	50	0.479789	1.53133	0.018868	0.120289
KEGG_TIGHT_JUNCTION	130	0.398596	1.51445	0.003503	0.129094
KEGG_ALDOSTERONE_REGULATED_SODIUM_REABSORPTION	40	0.498162	1.51048	0.020561	0.125965
KEGG_TYPE_II_DIABETES_MELLITUS	45	0.472723	1.47476	0.04	0.159334
KEGG_VIBRIO_CHOLERAE_INFECTION	53	0.445169	1.45153	0.031008	0.181539
KEGG_INSULIN_SIGNALING_PATHWAY	136	0.373583	1.41713	0.017361	0.221227
KEGG_CELL_CYCLE	124	-0.57464	-2.24038	0	0
KEGG_DNA_REPLICATION	36	-0.64228	-2.00959	0	0.003411
KEGG_BASE_EXCISION_REPAIR	33	-0.65165	-1.98893	0	0.002583
KEGG_CYTOSOLIC_DNA_SENSING_PATHWAY	56	-0.53554	-1.82407	0	0.01461
KEGG_PYRIMIDINE_METABOLISM	91	-0.48434	-1.80949	0.002212	0.01421
KEGG_SPLICEOSOME	122	-0.45429	-1.78313	0	0.017344
KEGG_NOD_LIKE_RECEPTOR_SIGNALING_PATHWAY	62	-0.49491	-1.73462	0.002101	0.025898
KEGG_PANCREATIC_CANCER	69	-0.47648	-1.69779	0.004535	0.035873
KEGG_RIBOSOME	79	-0.4607	-1.67326	0	0.041211
KEGG_PURINE_METABOLISM	152	-0.40766	-1.6391	0	0.052254
KEGG_ONE_CARBON_POOL_BY_FOLATE	16	-0.62173	-1.5903	0.020661	0.072818
KEGG_LYSINE_DEGRADATION	44	-0.47991	-1.59021	0.012848	0.06675
KEGG_GLYOXYLATE_AND_DICARBOXYLATE_METABOLISM	16	-0.62308	-1.58246	0.027397	0.065872
KEGG_SMALL_CELL_LUNG_CANCER	84	-0.4277	-1.57207	0	0.067388
KEGG_OOCYTE_MEIOSIS	110	-0.41225	-1.56221	0.006682	0.068936
KEGG_HOMOLOGOUS_RECOMBINATION	27	-0.52122	-1.55726	0.022727	0.06658
KEGG_P53_SIGNALING_PATHWAY	68	-0.43638	-1.53186	0.002315	0.079128
KEGG_CHRONIC_MYELOID_LEUKEMIA	73	-0.41909	-1.49989	0.016985	0.09615
KEGG_MISMATCH_REPAIR	23	-0.53605	-1.48528	0.063559	0.1019
KEGG_MELANOMA	71	-0.41525	-1.47219	0.010989	0.106405
Abbreviations: ES, Enrichment score; NES, Normalized Enrichment score; NOM p-val, Nominal p Value, FDR, false discovery rate.
