# Supplementary material for: MYC competes with MiT/TFE in regulating lysosomal biogenesis and autophagy through an epigenetic rheostat
Source: Nat Commun. 2019 Aug 9;10:3623. doi: 10.1038/s41467-019-11568-0 (PMC6689058; doi:10.1038/s41467-019-11568-0)
Supplement: Supplementary file 5 — Supplementary Data 2 [file 41467_2019_11568_MOESM5_ESM.xlsx]

## Sheet: Sheet1
Gene symbol	Gene Function	Myc_binding [tags]a	MycER, log2FC_mean12_24h_vs_0hb
Abca2	ATP-binding cassette, sub-family A (ABC1), member 2	341	0.39865
Abcb9	ATP-binding cassette, sub-family B (MDR/TAP), member 9	78	0.117362
ACP2	acid phosphatase 2	153	-0.0808267
ACP5	acid phosphatase 5, tartrate resistant	48	-0.031635
Aga	aspartylglucosaminidase	48	0.052595
Arsb	arylsulfatase B	301	0.236627
Arsg	arylsulfatase G	40	0.097445
Asah1	N-acylsphingosine amidohydrolase 1	208	-0.1456
CD68	CD68 molecule	82	0.18523
Clcn7	chloride channel 7	125	-0.0168767
Cln3	ceroid lipofuscinosis, neuronal 3, juvenile (Batten, Spielmeyer-Vogt disease)	144	-0.07799
Cln5	ceroid-lipofuscinosis, neuronal 5	212	0.115455
CREG1	cellular repressor of E1A-stimulated genes 1	200	0.549632
Ctbs	chitobiase, di-N-acetyl-	170	0.083165
Ctns	cystinosis, nephropathic	150	-0.46504
CTSA	cathepsin A	545	0.122713
Ctsb	cathepsin B	50	-0.22262
CTSD	cathepsin D	169	0.07398
CTSF	cathepsin F	71	-0.27648
CTSK	cathepsin K	32	-0.4494
CTSL1	cathepsin L1	NA	NA
CTSZ	cathepsin Z	154	0.140027
FUCA1	alpha-L fucosidase	193	-0.15331
GAA	alpha-glucosidase	307	0.239877
GALC	galactosylceramidase	199	0.0308517
GALNS	galactosamine (N-acetyl)-6-sulfate sulfatase	291	0.31632
GBA	beta -glucosidase	42	-0.163488
GGH	gamma-glutamyl hydrolase	196	-0.02308
GLA	alpha-galactosidase	136	0.142985
GLB1	beta-galactosidase	328	0.374553
GM2A	GM2 ganglioside activator	392	-0.19878
GNS	glucosamine (N-acetyl)-6-sulfatase	494	-0.0727233
GUSB	beta-glucuronidase	237	1.10491
HEXA	beta-hexosaminidase subunit alpha	142	0.203045
HEXB	beta-hexosaminidase subunit beta	113	-0.0861225
HGSNAT	heparan-alpha-glucosaminide Nacetyltransferase	363	0.178418
HPSE	heparanase	22	0.203825
HYAL1	hyaluronoglucosaminidase 1	395	-0.12861
Hyal2	hyaluronoglucosaminidase 2	395	-0.12861
IDS	Iduronate-2-sulfatase	47	-0.136184
IDUA	alpha-L-iduronidase	143	0.231353
IFI30	interferon, gamma-inducible protein 30	509	0.10816
LAMP1	lysosomal-associated membrane protein 1	205	-0.13015
LAMP2	lysosomal-associated membrane protein 2	59	-0.0356175
Laptm4a	lysosomal-associated protein transmembrane 4A	755	-0.0239
LIPA	acid lipase	83	0.157992
LITAF	lipopolysaccharide-induced TNF factor	124	-0.227068
Lmbrd1	LMBR1 domain containing 1	195	-0.338938
LYPLA3	lysophospholipase 3	183	0.0195975
MAN2B1	alpha-mannosidase, class 2B, member 1	71	0.194332
MAN2B2	alpha-mannosidase, class 2B, member 2	317	0.015145
MANBA	beta-mannosidase	391	-0.6158
Mcoln1	mucolipin 1	180	0.097205
Mfsd8	major facilitator superfamily domain containing 8	139	-0.137208
Mitf	microphthalmia-associated transcription factor	271	0.137565
Mlst8	MTOR associated protein, LST8 homolog (S. cerevisiae)	249	0.028355
MPO	myeloperoxidase	NB	0.302715
Mtmr14	myotubularin related protein 14	81	-0.05581
Naaa	N-acylethanolamine acid amidase	169	-0.006215
NAGA	alpha-N-acetylgalactosaminidase	78	-0.11269
Naglu	alpha-N-acetylglucosaminidase (Sanfilippo disease IIIB)	248	0.23364
NCSTN	nicastrin	68	-0.01938
NEU1	sialidase 1	219	-0.0946183
Npc1	Niemann Pick type C1	175	-0.317825
NPC2	Niemann-Pick disease, type C2	280	-0.07271
OSTM1	osteopetrosis associated transmembrane protein 1	171	-0.22381
P76	mannose-6-phosphate protein p76	319	0.417957
Parp1	poly (ADP-ribose) polymerase family, member 1	518	0.485472
PCYOX1	prenylcysteine oxidase 1	667	-0.12065
PPT1	palmitoyl-protein thioesterase 1	103	-0.060812
PPT2	palmitoyl-protein thioesterase 2 -	170	0.019055
PSAP	prosaposin	104	-0.34972
Scarb2	scavenger receptor class B, member 2	232	-0.2155
SCPEP1	serine carboxypeptidase 1	101	0.212053
SGSH	N-sulfoglucosamine sulfohydrolase	144	-0.088185
Slc17a5	solute carrier family 17 (anion/sugar transporter), member 5	251	-0.01555
Slc36a1	solute carrier family 36 (proton/amino acid symporter), member 1	114	-0.50856
SMPD1	sphingomyelin phosphodiesterase	90	-0.109783
TFE3	Transcription factor E3	75	NA
TFEB	transcription factor EB	131	NA
TMEM55B	transmembrane protein 55B	96	0.038105
TMEM74	transmembrane protein 74	90	-0.0407825
TMEM9	transmembrane protein 9	106	0.30246
TPP1	tripeptidyl peptidase I	NB	0.07627
