# Supplementary material for: MYC competes with MiT/TFE in regulating lysosomal biogenesis and autophagy through an epigenetic rheostat
Source: Nat Commun. 2019 Aug 9;10:3623. doi: 10.1038/s41467-019-11568-0 (PMC6689058; doi:10.1038/s41467-019-11568-0)
Supplement: Supplementary file 6 — Supplementary Data 3 [file 41467_2019_11568_MOESM6_ESM.xlsx]

## Sheet: Sheet1
Gene symbol	Gene Function	Myc_binding [tags]a	MycERb log2FC_mean12_24h_vs_0h
Ambra1	autophagy/beclin 1 regulator 1	161	-0.000328334
Atg10	autophagy-related 10 (yeast)	206	0.029275
Atg12	autophagy-related 12 (yeast)	119	0.130777
Atg16l1	autophagy-related 16-like 1 (yeast)	212	0.14739
Atg16l2	autophagy related 16 like 2 (S. cerevisiae)	168	0.177772
Atg2a	ATG2 autophagy related 2 homolog A (S. cerevisiae)	144	-0.05438
Atg2b	ATG2 autophagy related 2 homolog B (S. cerevisiae)	276	0.111565
Atg3	autophagy-related 3 (yeast)	NB	0.0169775
Atg4a	autophagy-related 4A (yeast)	NB	0.0384425
Atg4b	autophagy-related 4B (yeast)	NB	0.14477
Atg4c	autophagy-related 4C (yeast)	217	0.194745
Atg4d	autophagy-related 4D (yeast)	129	0.10981
Atg5	autophagy-related 5 (yeast)	213	0.125022
Atg7	autophagy-related 7 (yeast)	90	0.122213
Atg9a	autophagy-related 9A (yeast)	180	0.012745
Atg9b	ATG9 autophagy related 9 homolog B (S. cerevisiae)	930	0.067345
Becn1	beclin 1, autophagy related	93	-0.121807
Bid	BH3 interacting domain death agonist	241	-0.145252
Eef2	eukaryotic translation elongation factor 2	576	0.141
Eef2k	eukaryotic elongation factor-2 kinase	1055	0.715862
Eif2ak2	eukaryotic translation initiation factor 2-alpha kinase 2	25	-0.22455
Eif2ak3	eukaryotic translation initiation factor 2 alpha kinase 3	194	-0.211532
Eif2s1	eukaryotic translation initiation factor 2, subunit 1 alpha	NB	0.255642
Eif4ebp1	eukaryotic translation initiation factor 4E binding protein 1	825	0.764683
Eif4g1	eukaryotic translation initiation factor 4, gamma 1	249	0.0783
Fkbp1a	FK506 binding protein 1a	430	0.208222
Map1lc3a	microtubule-associated protein 1 light chain 3 alpha	103	-0.252397
Map1lc3b	microtubule-associated protein 1 light chain 3 beta	581	-0.227491
Map2k7	mitogen-activated protein kinase kinase 7	420	0.0264879
Mapk1	mitogen-activated protein kinase 1	184	0.0764767
Mtmr14	myotubularin related protein 14	81	-0.05581
Rgs19	regulator of G-protein signaling 19	238	0.446358
Rheb	Ras homolog enriched in brain	657	0.1515
Sirt1	sirtuin 1 (silent mating type information regulation 2, homolog) 1 (S. cerevisiae)	381	-0.23308
Sirt2	sirtuin 2 (silent mating type information regulation 2, homolog) 2 (S. cerevisiae)	140	-0.06165
Sqstm1	sequestosome 1	225	0.007295
Tusc1	tumor suppressor candidate 1	156	-0.236445
Ulk1	Unc-51 like kinase 1 (C. elegans)	108	-0.194425
Ulk2	Unc-51 like kinase 2 (C. elegans)	571	-0.266093
Ulk3	unc-51-like kinase 3 (C. elegans)	88	-0.1665
Usp10	ubiquitin specific peptidase 10	540	0.35192
Uvrag	UV radiation resistance associated gene	207	0.0237325
